# Supplementary material for: Chemopreventive Effects of Bioactive Peptides Derived from Black Soldier Fly Larvae Protein Hydrolysates in a Rat Model of Early-Stage Colorectal Carcinogenesis
Source: Int J Mol Sci. 2025 Jun 20;26(13):5955. doi: 10.3390/ijms26135955 (PMC12249673; doi:10.3390/ijms26135955)
Supplement: Supplementary file 1 [file ijms-26-05955-s001.zip]

Archive with 3 entries (3 files):
- .DS_Store
- Data S1. Differentially abundant bacterial genera.xlsx
- Figure S1. IHC staining of cleaved caspase-3 in colonic tissues.pdf
